# Supplementary material for: Facile Preparation of Cellulose Beads with Tunable Graded Pores and High Mechanical Strength
Source: Polymers (Basel). 2024 Mar 7;16(6):725. doi: 10.3390/polym16060725 (PMC10975696; doi:10.3390/polym16060725)
Supplement: Supplementary file 1 [file polymers-16-00725-s001.zip]

Archive with 1 entries (1 files):
- polymers-2785043-supplementary.pdf
